# Supplementary material for: Surveillance and Genomic Characterization of Influenza A and D Viruses in Swine, Belgium and the Netherlands, 2019–2021
Source: Emerg Infect Dis. 2023 Jul;29(7):1459–64. doi: 10.3201/eid2907.221499 (PMC10310360; doi:10.3201/eid2907.221499)
Supplement: Appendix 1 — Reference sequences used in study of influenza A and D viruses in swine in Belgium and the Netherlands, 2019–2021. [file 22-1499-Techapp-s1.xlsx]

## Sheet: 22-1499 Appendix 1 Table
Article DOI: http://doi.org/10.3201/eid2907.221499
Surveillance and Genomic Characterization of Influenza A and D Viruses in Swine, Belgium and the Netherlands, 2019–2021
Appendix 1
Appendix 1 Table. Antigenic (hemagglutination-inhibition) and genetic (multiplex RT-qPCR) subtyping of 62 swine IAV isolates from pigs in Belgium and the Netherlands, November 2019 – December 2021*
	HI titer for swine antiserum
	H1avN1		pH1N1	H1huN2		H3N2
Isolate	Fin82	Be98	Ca09	Sc94	G99	G84	Fl98	Antigenic subtyping	RT-qPCR subtyping
A/swine/Finistere/2899/82 (Fin82)	10240	160	2560	<20	40	n.a.	<20	H1av	n.a.
A/swine/Belgium/1/98 (Be98)	10240	5120	640	<20	160	n.a.	<20	H1av	n.a.
A/California/04/2009 (Ca09)	640	80	20480	<20	80	n.a.	<20	pH1	n.a.
A/swine/Scotland/4144094/94 (Sc94)	20	10	80	160	2560	n.a.	<20	H1hu	n.a.
A/swine/Gent/7625/99 (G99)	10	10	20	40	5120	n.a.	<20	H1hu	n.a.
A/swine/Gent/1/84 (G84)	n.a.	n.a.	n.a.	n.a.	n.a.	1280	n.a.	H3	n.a.
A/swine/Flanders/1/98 (Fl98)	<20	<20	<20	<20	<20	5120	2560	H3	n.a.
A/swine/Belgium/Gent-252/2019	320	320	320	<20	<20	<20	<20	H1av	H1avN1av
A/swine/Belgium/Gent-264/2019	<20	<20	320	10240	2560	<20	<20	H1hu	H1huN2
A/swine/Belgium/Gent-269/2019	<20	<20	40	<20	<20	<20	<20	pH1	N2
A/swine/Belgium/Gent-275/2019	<20	<20	80	10240	1280	<20	<20	H1hu	H1huN2
A/swine/Belgium/Gent-04/2020	<20	20	80	10240	1280	<20	<20	H1hu	H1huN2
A/swine/Belgium/Gent-25/2020	640	160	160	<20	<20	<20	<20	H1av	N1av
A/swine/Belgium/Gent-27/2020	<20	<20	20	40	1280	<20	<20	H1hu	n.a.
A/swine/Belgium/Gent-31/2020	<20	<20	40	80	2560	<20	<20	H1hu	H1huN2
A/swine/Belgium/Gent-32/2020	80	<20	80	20	2560	<20	<20	H1hu	H1huN2
A/swine/Belgium/Gent-33/2020	40	<20	1280	<20	<20	<20	<20	pH1	pH1N2
A/swine/Belgium/Gent-82/2020	<20	<20	40	<20	<20	80	640	H3	N2
A/swine/Belgium/Gent-83/2020	20	<20	640	<20	<20	<20	<20	pH1	pH1N2
A/swine/Belgium/Gent-84/2020	<20	<20	40	40	1280	<20	<20	H1hu	H1huN2
A/swine/Belgium/Gent-130/2020	20	<20	2560	<20	<20	<20	<20	pH1	pH1N2
A/swine/Belgium/Gent-132/2020	640	160	320	<20	80	<20	<20	H1av	H1avN1av
A/swine/Belgium/Gent-133/2020	40	<20	2560	<20	<20	<20	<20	pH1	pH1N2
A/swine/Belgium/Gent-135/2020	640	80	160	<20	20	<20	<20	H1av	N1av
A/swine/Belgium/Gent-228/2020	160	160	40	<20	<20	<20	<20	H1av	H1avN1av
A/swine/Belgium/Gent-229/2020	<20	<20	40	40	2560	<20	<20	H1hu	H1huN2
A/swine/Belgium/Gent-234/2020	320	160	<20	<20	<20	<20	<20	H1av	H1avN2
A/swine/Belgium/Gent-235/2020	20	<20	1280	<20	<20	<20	<20	pH1	pH1N2
A/swine/Belgium/Gent-236/2020	640	160	40	<20	20	<20	<20	H1av	N1av
A/swine/Belgium/Gent-249/2020	<20	<20	<20	<20	640	<20	<20	H1hu	H1huN2
A/swine/Belgium/Gent-255/2020	<20	<20	40	80	5120	<20	<20	H1hu	H1huN2
A/swine/Belgium/Gent-256/2020	640	80	1280	<20	40	<20	<20	pH1	H1avN1av
A/swine/Belgium/Gent-259/2020	1280	160	160	<20	20	<20	<20	H1av	H1avN1av
A/swine/Belgium/Gent-274/2020	640	80	40	<20	<20	<20	<20	H1av	N1av
A/swine/Belgium/Gent-275/2020	40	<20	640	<20	<20	<20	<20	pH1	N2
A/swine/Belgium/Gent-277/2020	640	160	40	<20	20	<20	<20	H1av	H1avN1av
A/swine/Belgium/Gent-279/2020	640	80	80	<20	40	<20	<20	H1av	H1avN1av
A/swine/Belgium/Gent-303/2020	640	80	80	<20	20	<20	<20	H1av	H1avN1av
A/swine/Belgium/Gent-304/2020	640	80	80	<20	80	<20	<20	H1av	H1avN1av
A/swine/Belgium/Gent-305/2020	640	80	40	<20	20	<20	<20	H1av	H1avN1av
A/swine/Belgium/Gent-307/2020	40	<20	1280	<20	<20	<20	<20	pH1	pH1N2
A/swine/Belgium/Gent-310/2020	640	80	320	<20	80	<20	<20	H1av	H1avN1av
A/swine/Belgium/Gent-330/2020	640	80	160	<20	<20	<20	<20	H1av	H1avN1av
A/swine/Belgium/Gent-331/2020	640	80	80	<20	20	<20	<20	H1av	H1avN1av
A/swine/Belgium/Gent-334/2020	640	80	80	<20	20	<20	<20	H1av	H1avN1av
A/swine/Belgium/Gent-17/2021	1280	160	1280	<20	80	<20	<20	H1av	H1avN1av
A/swine/Belgium/Gent-18/2021	640	80	640	<20	40	<20	<20	H1av	H1avN1av
A/swine/Belgium/Gent-36/2021	320	40	40	<20	<20	<20	<20	H1av	H1avN1av
A/swine/Belgium/Gent-65/2021	640	40	40	<20	20	<20	<20	H1av	H1avN1av
A/swine/Belgium/PS-729/2021	20	<20	1280	<20	<20	<20	<20	pH1	pH1N2
A/swine/Netherlands/PS-797/2021	40	<20	1280	<20	<20	<20	<20	pH1	pH1N2
A/swine/Belgium/Gent-80/2021	40	<20	80	<20	<20	<20	<20	pH1	pH1N2
A/swine/Belgium/Gent-81/2021	1280	40	80	<20	<20	<20	<20	H1av	H1avN1av
A/swine/Belgium/Gent-83/2021	320	<20	<20	<20	<20	<20	<20	H1av	H1avN1av
A/swine/Belgium/Gent-86/2021	20	<20	1280	<20	<20	<20	<20	pH1	pH1N2
A/swine/Netherlands/PS-859/2021	<20	<20	<20	<20	320	<20	<20	H1hu	H1huN2
A/swine/Belgium/Gent-117/2021	<20	<20	160	320	10240	<20	<20	H1hu	H1huN2
A/swine/Belgium/Gent-118/2021	320	640	160	<20	20	<20	<20	H1av	N1av
A/swine/Belgium/Gent-121/2021	<20	<20	160	<20	<20	<20	<20	pH1	pH1N1av
A/swine/Belgium/Gent-135/2021	320	1280	320	<20	<20	<20	<20	H1av	H1avN1av
A/swine/Belgium/Gent-137/2021	<20	<20	160	320	5120	<20	<20	H1hu	H1huN1av
A/swine/Belgium/Gent-138/2021	<20	320	640	<20	20	<20	<20	pH1	H1avN1av
A/swine/Belgium/Gent-139/2021	<20	<20	2560	<20	<20	<20	<20	pH1	pH1N2
A/swine/Belgium/Gent-165/2021	160	160	160	<20	<20	<20	<20	H1av	H1avN1av
A/swine/Belgium/Gent-166/2021	<20	<20	<20	<20	1280	<20	<20	H1hu	H1huN2
A/swine/Belgium/Gent-167/2021	160	320	640	<20	<20	<20	<20	pH1	H1avN1av
A/swine/Belgium/Gent-168/2021	<20	<20	5120	<20	<20	<20	<20	pH1	pH1N2
A/swine/Belgium/Gent-169/2021	<20	<20	5120	<20	<20	<20	<20	pH1	pH1N2
A/swine/Belgium/Gent-171/2021	160	640	160	<20	<20	<20	<20	H1av	H1avN1av
*Swine antiserum was obtained by a double vaccination with oil-adjuvanted, whole inactivated virus vaccines. Bold indicates homologous titers. av, European avian-like; HI, hemagglutination inhibition; hu, European human-like; n.a., not applicable; p, 2009 pandemic; RT-qPCR, real-time quantitative reverse transcription PCR.
